# Supplementary material for: Use of a Collar-Mounted Triaxial Accelerometer to Predict Speed and Gait in Dogs
Source: Animals (Basel). 2021 Apr 27;11(5):1262. doi: 10.3390/ani11051262 (PMC8146851; doi:10.3390/ani11051262)
Supplement: Supplementary file 1 [file animals-11-01262-s001.zip]

Archive with 1 entries (1 files):
- animals-1182843-supplementary.csv
