# Supplementary material for: Use of a Collar-Mounted Triaxial Accelerometer to Predict Speed and Gait in Dogs
Source: Animals (Basel). 2021 Apr 27;11(5):1262. doi: 10.3390/ani11051262 (PMC8146851; doi:10.3390/ani11051262)
Supplement: Supplementary file 1 [file animals-11-01262-s001.zip › animals-1182843-supplementary.csv]

DOG	DATE	GAIT	SPEED	TOTAL	TRIAL	TIME	run_duration	walk_duration	alert_duration	Total.Delta.G	skelsize	skelsize2
Belv	26-Nov	Trot	2.7	166799.4	4	14:34:50	0	10	0	93.547	-1.213652679	1.775219404
Belv	26-Nov	Trot	2.69	NA	3	14:34:30	0	10	0	98.484	-1.213652679	1.775219404
Belv	26-Nov	Trot	2.12	NA	8	14:36:00	0	10	0	51.953	-1.213652679	1.775219404
Belv	26-Nov	Trot	2.12	NA	7	14:35:50	0	10	0	75.516	-1.213652679	1.775219404
Belv	26-Nov	Walk	1.07	69593	16	14:38:00	0	10	0	41.688	-1.213652679	1.775219404
Belv	26-Nov	Trot	2.12	125726.2	5	14:35:20	0	2.959	2.041	111.359	-1.213652679	1.775219404
Belv	26-Nov	Trot	2.12	101493.6	6	14:35:30	0	10	0	86.328	-1.213652679	1.775219404
Belv	26-Nov	Walk	1.07	NA	15	14:37:50	0	10	0	45.422	-1.213652679	1.775219404
Belv	27-Nov	Trot	3.18	100862.6	6	13:25:20	0	10	0	106.625	-1.213652679	1.775219404
Belv	27-Nov	Trot	2.69	94383.4	3	13:24:30	0	10	0	85.156	-1.213652679	1.775219404
Belv	27-Nov	Trot	2.7	90257.4	4	13:24:40	0	10	0	93.281	-1.213652679	1.775219404
Belv	27-Nov	Trot	3.18	123253.8	5	13:25:10	0	10	0	97.063	-1.213652679	1.775219404
Belv	26-Nov	Walk	1.52	75016.4	11	14:36:50	0	10	0	50.75	-1.213652679	1.775219404
Belv	27-Nov	Trot	3.18	91952.8	7	13:25:40	0	10	0	100.844	-1.213652679	1.775219404
Belv	26-Nov	Walk	1.52	72535.8	9	14:36:20	0	10	0	54.828	-1.213652679	1.775219404
Belv	26-Nov	Walk	1.52	73112.8	10	14:36:30	0	10	0	45.266	-1.213652679	1.775219404
Belv	26-Nov	Trot	2.68	112862.8	1	14:34:00	0	1.531	2.857	92.328	-1.213652679	1.775219404
Belv	26-Nov	Trot	2.68	114630	2	14:34:20	0	8.485	0	125.563	-1.213652679	1.775219404
Belv	27-Nov	Trot	2.7	121904.6	2	13:24:20	0	10	0	83.172	-1.213652679	1.775219404
Belv	27-Nov	Walk	1.04	59479.2	16	13:28:20	0	10	0	34.25	-1.213652679	1.775219404
Belv	27-Nov	Walk	1.02	45813.6	17	13:28:30	0	10	0	30.781	-1.213652679	1.775219404
Belv	27-Nov	Walk	1.02	46391	18	13:28:50	0	10	0	27.75	-1.213652679	1.775219404
Belv	27-Nov	Walk	1.02	50739	19	13:29:00	0	10	0	29.5	-1.213652679	1.775219404
Belv	27-Nov	Trot	3.13	122702	8	13:25:50	0	10	0	108.453	-1.213652679	1.775219404
Belv	27-Nov	Canter	5.52	167570	9	13:26:20	1.717	8.283	0	122.656	-1.213652679	1.775219404
Belv	27-Nov	Canter	5.53	NA	10	13:26:30	3.265	6.734	0	105.047	-1.213652679	1.775219404
Belv	26-Nov	Walk	1.52	96923.4	12	14:37:00	0	10	0	44.547	-1.213652679	1.775219404
Belv	26-Nov	Walk	1.08	60815.6	13	14:37:20	0	10	0	35.797	-1.213652679	1.775219404
Belv	26-Nov	Walk	1.07	71611.6	14	14:37:30	0	10	0	36.516	-1.213652679	1.775219404
Belv	27-Nov	Walk	1.67	NA	13	13:27:30	0	10	0	58.188	-1.213652679	1.775219404
Belv	27-Nov	Trot	2.66	106275.2	1	13:24:00	0	10	0	79.172	-1.213652679	1.775219404
Belv	27-Nov	Walk	1.69	NA	15	13:27:50	0	10	0	53.719	-1.213652679	1.775219404
Belv	27-Nov	Canter	5.55	NA	11	13:26:50	0	10	0	82.359	-1.213652679	1.775219404
Belv	27-Nov	Walk	1.67	NA	12	13:27:10	0	10	0	55.547	-1.213652679	1.775219404
Belv	27-Nov	Walk	1.69	64853.8	14	13:27:40	0	10	0	58.297	-1.213652679	1.775219404
Freda	26-Nov	Trot	3.03	131343.4	9	14:00:50	0	3.877	2.041	100.5	-1.082142288	-0.557304027
Freda	26-Nov	Trot	2.25	90250.4	12	14:01:40	0	0.303	0.101	88.891	-1.082142288	-0.557304027
Freda	26-Nov	Trot	2.25	105366	13	14:02:00	0	10	0	50.781	-1.082142288	-0.557304027
Freda	26-Nov	Trot	2.25	84545	10	14:01:20	0	0	5.714	97.047	-1.082142288	-0.557304027
Freda	26-Nov	Walk	1.46	68630	16	14:03:10	0	10	0	64.422	-1.082142288	-0.557304027
Freda	26-Nov	Walk	1.45	72288.8	17	14:03:20	0	10	0	53.203	-1.082142288	-0.557304027
Freda	26-Nov	Walk	1.45	NA	14	14:02:30	0	10	0	58.984	-1.082142288	-0.557304027
Freda	26-Nov	Trot	2.25	94896.4	11	14:01:30	0	0	2.626	89.313	-1.082142288	-0.557304027
Freda	26-Nov	Walk	1.13	68043.8	20	14:04:10	1.818	8.182	0	49.969	-1.082142288	-0.557304027
Freda	26-Nov	Walk	1.13	54393	21	14:04:30	0	10	0	14.227	-1.082142288	-0.557304027
Freda	26-Nov	Trot	3.03	112101.4	8	14:00:30	0	4.747	0	150.844	-1.082142288	-0.557304027
Freda	27-Nov	Trot	2.17	94472	10	13:40:50	0	0	0	125.703	-1.082142288	-0.557304027
Freda	27-Nov	Trot	2.17	92010	11	13:41:00	0	0	1.818	90.766	-1.082142288	-0.557304027
Freda	27-Nov	Trot	2.17	120402.2	12	13:41:10	0	0.51	2.245	73.063	-1.082142288	-0.557304027
Freda	27-Nov	Walk	1.45	NA	13	13:41:40	0	10	0	51.453	-1.082142288	-0.557304027
Freda	27-Nov	Walk	1.47	NA	14	13:41:50	0	10	0	52.641	-1.082142288	-0.557304027
Freda	26-Nov	Walk	1.46	63782	15	14:02:50	0	10	0	58.781	-1.082142288	-0.557304027
Freda	27-Nov	Walk	1.47	NA	16	13:42:30	0	10	0	37.891	-1.082142288	-0.557304027
Freda	27-Nov	Walk	0.99	NA	17	13:42:50	0	10	0	39.453	-1.082142288	-0.557304027
Freda	26-Nov	Walk	1.14	64172.6	18	14:03:40	0	10	0	44.25	-1.082142288	-0.557304027
Freda	26-Nov	Walk	1.13	NA	19	14:04:00	0	10	0	47.141	-1.082142288	-0.557304027
Freda	26-Nov	Trot	3.03	NA	6	14:00:10	0	0	0.808	129.313	-1.082142288	-0.557304027
Freda	26-Nov	Trot	3.04	115440	7	14:00:20	0	7.347	1.02	130.594	-1.082142288	-0.557304027
Freda	27-Nov	Trot	2.94	NA	8	13:40:10	0	0	0.204	79.516	-1.082142288	-0.557304027
Freda	27-Nov	Trot	2.17	134890.4	9	13:40:30	0	0	1.616	89.875	-1.082142288	-0.557304027
Freda	27-Nov	Walk	1.47	NA	15	13:42:10	0	10	0	46.297	-1.082142288	-0.557304027
Freda	26-Nov	Canter	4.88	140649	1	13:56:20	4.796	3.469	0	136.031	-1.082142288	-0.557304027
Freda	26-Nov	Canter	4.88	NA	2	13:56:40	0	1.717	3.434	146.313	-1.082142288	-0.557304027
Freda	27-Nov	Walk	0.97	NA	18	13:43:00	0	10	0	34.203	-1.082142288	-0.557304027
Freda	27-Nov	Walk	0.98	NA	19	13:43:10	0	10	0	38.375	-1.082142288	-0.557304027
Freda	27-Nov	Walk	0.98	47632	20	13:43:30	0	10	0	22.438	-1.082142288	-0.557304027
Freda	27-Nov	Trot	2.94	105412.6	7	13:39:50	0	0	0	104.203	-1.082142288	-0.557304027
Freda	27-Nov	Canter	4.68	148381.2	1	13:38:10	0	0	0	139.625	-1.082142288	-0.557304027
Freda	26-Nov	Canter	4.8	147081.6	3	13:56:50	2.347	4.183	0	118.734	-1.082142288	-0.557304027
Freda	26-Nov	Canter	4.77	132411.4	4	13:57:10	2.121	3.333	2.02	176.578	-1.082142288	-0.557304027
Freda	27-Nov	Trot	2.94	152263.2	5	13:29:30	0.707	9.293	0	31.695	-1.082142288	-0.557304027
Freda	27-Nov	Trot	2.94	108736	6	13:39:40	0	0	0	115.125	-1.082142288	-0.557304027
Freda	27-Nov	Canter	4.68	152616.8	2	13:38:20	0	0	0	125	-1.082142288	-0.557304027
Freda	26-Nov	Canter	5.5	NA	5	13:57:30	0	10	0	119.969	-1.082142288	-0.557304027
Freda	27-Nov	Canter	4.68	137794.8	4	13:38:50	0	0	0.505	122.078	-1.082142288	-0.557304027
Freda	27-Nov	Canter	4.68	148949.8	3	13:38:30	0	0	3.636	153.406	-1.082142288	-0.557304027
Pateke	26-Nov	Trot	3.8	104874.6	10	15:25:40	0	0	0	165.469	1.359236533	-0.680845579
Pateke	26-Nov	Canter	5.22	133426.2	7	15:24:50	0	0	1.735	120.672	1.359236533	-0.680845579
Pateke	26-Nov	Canter	5	NA	1	15:23:30	2.626	4.646	2.424	166.875	1.359236533	-0.680845579
Pateke	26-Nov	Trot	3.8	NA	11	15:26:00	0	0	0	119.203	1.359236533	-0.680845579
Pateke	26-Nov	Trot	3.8	102666	8	15:25:20	0	0	3.061	121.016	1.359236533	-0.680845579
Pateke	26-Nov	Trot	3.8	100627.6	9	15:25:30	0	0	0	135.938	1.359236533	-0.680845579
Pateke	26-Nov	Canter	5.22	NA	5	15:24:30	3.737	1.414	0	154.094	1.359236533	-0.680845579
Pateke	26-Nov	Canter	5.22	132127.2	6	15:24:40	7.576	1.717	0	157.656	1.359236533	-0.680845579
Pateke	27-Nov	Canter	5	142959.2	1	14:10:50	1.531	8.469	0	116.109	1.359236533	-0.680845579
Pateke	27-Nov	Canter	5	165507.4	2	14:11:00	3.131	6.869	0	134.672	1.359236533	-0.680845579
Pateke	27-Nov	Canter	5	151993.2	3	14:11:20	4.545	5.454	0	147.75	1.359236533	-0.680845579
Pateke	27-Nov	Canter	5	NA	4	14:11:30	5.102	4.898	0	137.578	1.359236533	-0.680845579
Pateke	27-Nov	Canter	5.32	156739.2	5	14:12:00	6.363	3.636	0	120.5	1.359236533	-0.680845579
Pateke	26-Nov	Trot	3.1	98157.8	12	15:26:30	0	0	0	124.859	1.359236533	-0.680845579
Pateke	26-Nov	Trot	3.11	104533.8	13	15:26:40	0	0	0	126.016	1.359236533	-0.680845579
Pateke	26-Nov	Trot	3.1	99514.4	14	15:26:50	0	0	0	107.141	1.359236533	-0.680845579
Pateke	26-Nov	Canter	5.03	142847	2	15:23:40	0.707	0	0	148.156	1.359236533	-0.680845579
Pateke	26-Nov	Canter	5.03	142098.8	3	15:23:50	0	0	2.041	140.625	1.359236533	-0.680845579
Pateke	26-Nov	Canter	5.03	129490.4	4	15:24:10	0.303	2.222	3.333	150.922	1.359236533	-0.680845579
Pateke	27-Nov	Trot	1.77	NA	12	14:14:10	0	10	0	69.5	1.359236533	-0.680845579
Pateke	27-Nov	Trot	1.77	NA	13	14:14:30	0	10	0	64.359	1.359236533	-0.680845579
Pateke	27-Nov	Trot	1.77	77677.8	14	14:14:40	0	10	0	51.719	1.359236533	-0.680845579
Pateke	27-Nov	Walk	1.06	44429	15	14:15:00	0	7.172	2.828	23.563	1.359236533	-0.680845579
Pateke	27-Nov	Walk	1.06	50260.4	16	14:15:20	0	10	0	25.859	1.359236533	-0.680845579
Pateke	27-Nov	Walk	1.06	42323.4	17	14:15:30	0	10	0	22.18	1.359236533	-0.680845579
Pateke	27-Nov	Walk	1.06	45684.2	18	14:15:40	0	7.071	2.929	28.398	1.359236533	-0.680845579
Pateke	27-Nov	Canter	5.33	NA	6	14:12:20	0	10	0	84.172	1.359236533	-0.680845579
Pateke	27-Nov	Trot	2.5	147378.2	7	14:12:50	0	10	0	100.281	1.359236533	-0.680845579
Pateke	27-Nov	Trot	2.5	411122.8	8	14:13:00	1.818	8.182	0	103.344	1.359236533	-0.680845579
Pateke	27-Nov	Trot	2.5	96582	9	14:13:20	1.818	8.182	0	116.594	1.359236533	-0.680845579
Pateke	27-Nov	Trot	2.5	128542.8	10	14:13:30	0	10	0	82.656	1.359236533	-0.680845579
Pateke	27-Nov	Trot	1.77	NA	11	14:14:00	0	9.697	0	66.063	1.359236533	-0.680845579
Pateke	26-Nov	Walk	1.62	57034	17	15:27:40	0	10	0	49.813	1.359236533	-0.680845579
Pateke	26-Nov	Walk	1.62	59999.4	18	15:28:00	0	10	0	52.813	1.359236533	-0.680845579
Pateke	26-Nov	Walk	1.62	62675	19	15:28:10	0	10	0	35.219	1.359236533	-0.680845579
Pateke	26-Nov	Walk	1.07	43087.6	20	15:28:30	0	7.879	2.121	23.734	1.359236533	-0.680845579
Pateke	26-Nov	Walk	1.07	45602.4	21	15:28:50	0	10	0	26.672	1.359236533	-0.680845579
Pateke	26-Nov	Walk	1.07	45781.4	22	15:29:00	0	10	0	26.641	1.359236533	-0.680845579
Pateke	26-Nov	Walk	1.06	49574	23	15:29:10	0	7.879	2.121	23.594	1.359236533	-0.680845579
Pateke	27-Nov	Walk	0.86	53444.2	19	14:16:00	0	0	10	21.383	1.359236533	-0.680845579
Pateke	27-Nov	Walk	0.86	42646.6	20	14:16:10	0	0	10	21.391	1.359236533	-0.680845579
Pateke	27-Nov	Walk	0.86	44503.8	21	14:16:30	0	1.515	8.485	27.063	1.359236533	-0.680845579
Pateke	27-Nov	Walk	0.86	NA	22	14:16:40	0	2.551	7.449	21.648	1.359236533	-0.680845579
Pateke	26-Nov	Trot	3.1	94151.6	15	15:27:00	0	0	4.141	91.719	1.359236533	-0.680845579
Pateke	26-Nov	Walk	1.62	58857	16	15:27:30	0.918	9.081	0	47.828	1.359236533	-0.680845579
Patty	26-Nov	Canter	5.77	NA	3	14:13:30	5.151	4.848	0	142.125	3.45754046	1.095517962
Patty	26-Nov	Canter	5.75	NA	2	14:13:10	2.222	7.778	0	163.094	3.45754046	1.095517962
Patty	26-Nov	Canter	5.78	147063.6	4	14:13:50	5.353	4.646	0	146.344	3.45754046	1.095517962
Patty	26-Nov	Canter	6.78	163272.8	6	14:14:40	7.245	2.755	0	120.453	3.45754046	1.095517962
Patty	27-Nov	Trot	4.07	118367.2	8	13:50:40	2.143	7.857	0	115.438	3.45754046	1.095517962
Patty	27-Nov	Canter	6	NA	4	13:49:20	0.909	9.091	0	119.063	3.45754046	1.095517962
Patty	26-Nov	Canter	5.77	150415.8	5	14:14:00	3.367	6.632	0	146.578	3.45754046	1.095517962
Patty	26-Nov	Canter	5.54	136791.4	1	14:13:00	5	5	0	136.625	3.45754046	1.095517962
Patty	27-Nov	Canter	6	152943.2	2	13:48:50	0.202	9.798	0	125.375	3.45754046	1.095517962
Patty	26-Nov	Canter	6.76	162131.4	7	14:14:50	10	0	0	129.547	3.45754046	1.095517962
Patty	27-Nov	Trot	4.07	117353.4	5	13:50:00	0	10	0	130.578	3.45754046	1.095517962
Patty	27-Nov	Trot	4.07	119681.2	7	13:50:30	2.121	7.879	0	122.016	3.45754046	1.095517962
Patty	26-Nov	Trot	2.82	102591.8	18	14:17:50	0	10	0	75.531	3.45754046	1.095517962
Patty	27-Nov	Canter	5.98	143442.8	3	13:49:10	1.837	8.163	0	113.609	3.45754046	1.095517962
Patty	26-Nov	Trot	2.8	99934.6	16	14:17:20	4.444	5.555	0	106.703	3.45754046	1.095517962
Patty	26-Nov	Trot	2.82	102047.2	17	14:17:30	0.714	9.285	0	108.797	3.45754046	1.095517962
Patty	26-Nov	Trot	4.91	140236.4	10	14:15:40	4.796	5.204	0	116.344	3.45754046	1.095517962
Patty	26-Nov	Walk	1.78	NA	19	14:18:10	0	10	0	59.781	3.45754046	1.095517962
Patty	27-Nov	Trot	3.08	NA	9	13:51:00	0.505	9.495	0	104.922	3.45754046	1.095517962
Patty	26-Nov	Canter	6.87	151933.2	8	14:15:10	5.05	4.949	0	123.5	3.45754046	1.095517962
Patty	27-Nov	Canter	6	148770.8	1	13:48:40	4.49	5.51	0	122.125	3.45754046	1.095517962
Patty	26-Nov	Trot	4.24	132563.2	14	14:16:30	3.03	6.97	0	122.609	3.45754046	1.095517962
Patty	26-Nov	Trot	2.8	106840	15	14:17:10	1.515	8.485	0	114.5	3.45754046	1.095517962
Patty	27-Nov	Walk	1.42	52361.8	16	13:52:50	0	10	0	27.109	3.45754046	1.095517962
Patty	27-Nov	Walk	1.01	43935.2	17	13:53:10	0	10	0	27.984	3.45754046	1.095517962
Patty	27-Nov	Walk	1.01	42744.4	18	13:53:20	0	10	0	22.938	3.45754046	1.095517962
Patty	27-Nov	Walk	1.01	46534.2	19	13:53:30	0	10	0	22.781	3.45754046	1.095517962
Patty	27-Nov	Walk	1.01	46859.4	20	13:53:50	0	0	10	20.922	3.45754046	1.095517962
Patty	27-Nov	Trot	4.07	149035.2	6	13:51:10	6.428	3.571	0	111.641	3.45754046	1.095517962
Patty	27-Nov	Trot	3.08	144645.8	10	13:51:20	0	10	0	108.688	3.45754046	1.095517962
Patty	27-Nov	Trot	3.08	106883.8	11	13:51:30	4.242	5.758	0	111.484	3.45754046	1.095517962
Patty	26-Nov	Trot	4.2	129155.6	11	14:16:00	6.53	3.469	0	124.766	3.45754046	1.095517962
Patty	26-Nov	Trot	4.25	124898.8	12	14:16:10	1.919	8.08	0	157.172	3.45754046	1.095517962
Patty	26-Nov	Trot	4.25	128239.4	13	14:16:20	7.143	2.857	0	124.031	3.45754046	1.095517962
Patty	27-Nov	Walk	1.43	45233.6	14	13:52:20	0	10	0	37.133	3.45754046	1.095517962
Patty	27-Nov	Walk	1.42	45995	15	13:52:30	0	10	0	37.477	3.45754046	1.095517962
Patty	26-Nov	Walk	1.78	NA	22	14:19:00	0	10	0	41.563	3.45754046	1.095517962
Patty	27-Nov	Trot	3.08	96456.2	12	13:51:40	0	10	0	92.594	3.45754046	1.095517962
Patty	26-Nov	Walk	1.78	NA	20	14:18:30	0	10	0	59.734	3.45754046	1.095517962
Patty	26-Nov	Walk	1.78	NA	21	14:18:40	0	10	0	61.688	3.45754046	1.095517962
Patty	26-Nov	Walk	1.02	51557.8	25	14:19:40	0	6.162	3.838	22.156	3.45754046	1.095517962
Patty	27-Nov	Walk	1.44	94134.4	13	13:52:10	0	10	0	39.938	3.45754046	1.095517962
Patty	26-Nov	Walk	1.02	51884.4	26	14:19:50	0	6.768	3.232	30.344	3.45754046	1.095517962
Patty	26-Nov	Walk	1.02	53050	23	14:19:20	0	10	0	25.906	3.45754046	1.095517962
Patty	26-Nov	Walk	1.02	53868.6	24	14:19:30	0	10	0	25.531	3.45754046	1.095517962
Spud	27-Nov	Trot	2.05	95338.2	4	13:13:40	0	10	0	71.359	0.173328151	0.922354242
Spud	27-Nov	Trot	2.02	109774	2	13:13:10	0.306	9.694	0	75.703	0.173328151	0.922354242
Spud	27-Nov	Trot	2.05	79603.8	3	13:13:30	0	10	0	82.469	0.173328151	0.922354242
Spud	27-Nov	Walk	1.33	63137.4	8	13:15:00	0	10	0	27.594	0.173328151	0.922354242
Spud	27-Nov	Walk	1.33	103772.2	5	13:14:10	0	10	0	36.938	0.173328151	0.922354242
Spud	27-Nov	Walk	1.33	61958.6	6	13:14:30	0	10	0	36.391	0.173328151	0.922354242
Spud	27-Nov	Walk	1.33	53413.2	7	13:14:50	0	10	0	44.125	0.173328151	0.922354242
Spud	27-Nov	Walk	1.05	59034.2	12	13:16:00	0	10	0	34.625	0.173328151	0.922354242
Spud	27-Nov	Walk	1.07	61176	9	13:15:20	0	7.374	2.626	24.656	0.173328151	0.922354242
Spud	27-Nov	Trot	2	89022.4	1	13:13:00	0.606	9.394	0	73	0.173328151	0.922354242
Spud	26-Nov	Canter	4.78	143260.4	1	14:46:50	3.673	6.326	0	139.484	0.173328151	0.922354242
Spud	26-Nov	Canter	4.76	141998.2	2	14:47:10	4.49	1.837	0.918	127.656	0.173328151	0.922354242
Spud	26-Nov	Canter	4.76	152375.8	3	14:47:20	2.424	7.576	0	140.156	0.173328151	0.922354242
Spud	26-Nov	Canter	4.76	149578	4	14:47:40	8.283	1.717	0	140.813	0.173328151	0.922354242
Spud	26-Nov	Canter	5.4	160485.6	5	14:48:00	4.343	5.05	0	150.172	0.173328151	0.922354242
Spud	26-Nov	Trot	1.98	121381.8	7	14:51:10	0	10	0	80.234	0.173328151	0.922354242
Spud	26-Nov	Trot	1.98	NA	8	14:51:20	0	10	0	79.75	0.173328151	0.922354242
Spud	26-Nov	Trot	1.98	NA	9	14:51:40	2.121	7.879	0	108.094	0.173328151	0.922354242
Spud	27-Nov	Walk	1.07	63996.4	10	13:15:30	0	10	0	23.672	0.173328151	0.922354242
Spud	27-Nov	Walk	1.07	76831.8	11	13:15:40	0	10	0	25.953	0.173328151	0.922354242
Spud	26-Nov	Trot	2.52	NA	11	14:52:20	1.515	8.485	0	120.516	0.173328151	0.922354242
Spud	26-Nov	Trot	2.52	NA	12	14:52:30	0	8.367	0	127.516	0.173328151	0.922354242
Spud	26-Nov	Trot	2.52	NA	13	14:52:50	0	10	0	95.641	0.173328151	0.922354242
Spud	26-Nov	Walk	1.2	NA	14	14:53:10	0	10	0	43.016	0.173328151	0.922354242
Spud	26-Nov	Walk	1.2	58735.2	15	14:53:30	0	10	0	29.594	0.173328151	0.922354242
Spud	26-Nov	Walk	1.2	67022.4	16	14:53:50	0	10	0	31.406	0.173328151	0.922354242
Spud	26-Nov	Walk	1.2	89224.2	17	14:54:00	0	6.565	3.434	28.891	0.173328151	0.922354242
Spud	26-Nov	Walk	0.85	76500.4	18	14:54:30	0	0	10	21.359	0.173328151	0.922354242
Spud	26-Nov	Walk	0.85	68459	19	14:54:50	0	2.755	7.245	20.32	0.173328151	0.922354242
Spud	26-Nov	Walk	0.85	72577.2	20	14:55:00	0	0	10	19.117	0.173328151	0.922354242
Spud	26-Nov	Walk	0.85	60804.2	21	14:55:10	0	0	10	22.672	0.173328151	0.922354242
Spud	26-Nov	Trot	1.98	NA	10	14:52:10	0	10	0	107.328	0.173328151	0.922354242
Tahi	26-Nov	Canter	4.9	NA	1	13:11:00	2.347	7.653	0	138.688	-2.05510193	-0.50538642
Tahi	26-Nov	Canter	4.9	NA	2	13:11:10	3.03	6.97	0	122.781	-2.05510193	-0.50538642
Tahi	26-Nov	Canter	4.92	132979	3	13:13:30	3.737	6.262	0	155.672	-2.05510193	-0.50538642
Tahi	26-Nov	Canter	4.91	147411.2	4	13:13:50	7.677	2.323	0	134.109	-2.05510193	-0.50538642
Tahi	26-Nov	Canter	4.92	132483	5	13:14:00	6.122	3.877	0	122.766	-2.05510193	-0.50538642
Tahi	26-Nov	Canter	5.08	145190	10	13:15:00	6.53	3.469	0	146.188	-2.05510193	-0.50538642
Tahi	26-Nov	Canter	5.08	144783.8	7	13:15:20	5.408	4.592	0	153.797	-2.05510193	-0.50538642
Tahi	26-Nov	Canter	5.08	145823.6	8	13:15:30	8.182	1.818	0	166.047	-2.05510193	-0.50538642
Tahi	26-Nov	Canter	5.08	145778.2	9	13:15:40	7.245	2.755	0	143.672	-2.05510193	-0.50538642
Tahi	26-Nov	Trot	3.96	NA	11	13:16:20	3.979	6.02	0	159.953	-2.05510193	-0.50538642
Tahi	26-Nov	Trot	3.96	131575.2	12	13:16:30	7.677	2.323	0	173.828	-2.05510193	-0.50538642
Tahi	26-Nov	Trot	3.9	128249.4	13	13:16:50	6.02	3.979	0	152.422	-2.05510193	-0.50538642
Tahi	26-Nov	Trot	3.9	131311.4	14	13:17:00	4.343	5.657	0	150.328	-2.05510193	-0.50538642
Tahi	26-Nov	Trot	2.75	116461.2	15	13:17:30	3.232	6.768	0	126.875	-2.05510193	-0.50538642
Tahi	26-Nov	Trot	2.75	118682.2	16	13:17:40	0	10	0	125.672	-2.05510193	-0.50538642
Tahi	26-Nov	Trot	2.75	119945.6	17	13:18:00	2.121	7.879	0	131.391	-2.05510193	-0.50538642
Tahi	26-Nov	Trot	2.75	122517.4	18	13:18:10	1.111	8.889	0	99.219	-2.05510193	-0.50538642
Tahi	26-Nov	Walk	1.11	64165.2	19	13:18:50	0	10	0	34.281	-2.05510193	-0.50538642
Tahi	26-Nov	Walk	1.11	83422.2	20	13:19:10	0	10	0	38.125	-2.05510193	-0.50538642
Tahi	26-Nov	Walk	1.11	60229.2	21	13:19:20	0	10	0	31.703	-2.05510193	-0.50538642
Tahi	26-Nov	Walk	0.67	47855.8	23	13:20:00	0	10	0	25.297	-2.05510193	-0.50538642
Tahi	26-Nov	Walk	0.77	56018.12	24	13:20:20	0	10	0	35.492	-2.05510193	-0.50538642
Tahi	26-Nov	Walk	0.77	NA	25	13:20:30	0	10	0	26.359	-2.05510193	-0.50538642
Tahi	26-Nov	Walk	0.78	NA	26	13:20:50	0	10	0	29.109	-2.05510193	-0.50538642
Tahi	26-Nov	Walk	0.78	57919.2	27	13:21:00	0	10	0	26	-2.05510193	-0.50538642
Tahi	27-Nov	Walk	1.21	77648.4	17	12:32:20	0	10	0	28.75	-2.05510193	-0.50538642
Tahi	27-Nov	Walk	1.21	76313.2	18	12:32:40	0	10	0	26.594	-2.05510193	-0.50538642
Tahi	27-Nov	Walk	1.21	83854.4	19	12:32:50	0	5.96	4.04	31.531	-2.05510193	-0.50538642
Tahi	27-Nov	Walk	1.21	68888.2	20	12:33:00	0	10	0	28.734	-2.05510193	-0.50538642
Tahi	27-Nov	Walk	1.21	79429.6	21	12:33:20	0	10	0	23.641	-2.05510193	-0.50538642
Tahi	27-Nov	Walk	0.71	69717.8	22	12:33:40	0	0	10	20.398	-2.05510193	-0.50538642
Tahi	27-Nov	Walk	0.71	48088	23	12:33:50	0	0	10	29.539	-2.05510193	-0.50538642
Tahi	27-Nov	Walk	0.71	NA	24	12:34:10	0	10	0	27.266	-2.05510193	-0.50538642
Tahi	27-Nov	Walk	0.71	47167	25	12:34:20	0	6.97	3.03	19.672	-2.05510193	-0.50538642
Tahi	27-Nov	Trot	2.99	NA	12	12:29:50	0	0	0	121.281	-2.05510193	-0.50538642
Tahi	4-Apr	Canter	5.5	NA	1	14:10:40	7.525	2.475	0	170.75	-2.05510193	-0.50538642
Tahi	27-Nov	Canter	4.44	167521	1	12:26:10	4.288	5.712	0	142.188	-2.05510193	-0.50538642
Tahi	27-Nov	Canter	4.44	187842.8	2	12:26:20	1.515	6.869	0	136.422	-2.05510193	-0.50538642
Tahi	27-Nov	Canter	4.45	166119.2	3	12:26:40	8.469	1.531	0	133.547	-2.05510193	-0.50538642
Tahi	27-Nov	Canter	4.45	146702.8	4	12:26:50	1.515	8.485	0	154.031	-2.05510193	-0.50538642
Tahi	27-Nov	Canter	4.82	162866.6	5	12:27:20	2.02	6.061	0	131.703	-2.05510193	-0.50538642
Tahi	27-Nov	Canter	4.8	144642	6	12:27:40	9.387	0.612	0	149.672	-2.05510193	-0.50538642
Tahi	27-Nov	Canter	4.8	178013.6	7	12:27:50	7.172	0.909	0	139.578	-2.05510193	-0.50538642
Tahi	27-Nov	Canter	NA	NA	8	12:28:10	0	0	2.857	134.094	-2.05510193	-0.50538642
Tahi	27-Nov	Trot	2.98	177081.8	9	12:29:10	0	0	0	126.938	-2.05510193	-0.50538642
Tahi	27-Nov	Trot	2.99	117667.4	10	12:29:30	0	0	0	120.844	-2.05510193	-0.50538642
Tahi	27-Nov	Trot	2.99	123125.4	11	12:29:40	0	0	0	117.297	-2.05510193	-0.50538642
Tahi	27-Nov	Trot	2.18	140698.8	16	12:31:00	0	0	0	103.328	-2.05510193	-0.50538642
Tahi	27-Nov	Trot	2.18	153676.8	13	12:30:20	0	0	0	81.563	-2.05510193	-0.50538642
Tahi	27-Nov	Trot	2.18	136416.6	14	12:30:40	0	0	0	96.125	-2.05510193	-0.50538642
Tahi	27-Nov	Trot	2.18	113187.4	15	12:30:50	0	0	0	103.734	-2.05510193	-0.50538642
Tahi	4-Apr	Canter	6.05	NA	7	14:12:00	4.216	5.784	0	179.75	-2.05510193	-0.50538642
Tahi	4-Apr	Canter	5.5	NA	4	14:11:20	4.804	5.196	0	177.75	-2.05510193	-0.50538642
Tahi	4-Apr	Canter	5.5	NA	5	14:11:30	3.663	6.336	0	205	-2.05510193	-0.50538642
Tahi	4-Apr	Canter	6.05	NA	6	14:11:50	3.267	6.732	0	185.969	-2.05510193	-0.50538642
Tahi	4-Apr	Canter	5.5	NA	2	14:10:50	0	10	0	193.391	-2.05510193	-0.50538642
Tahi	4-Apr	Canter	5.5	NA	3	14:11:10	5.294	4.706	0	182.406	-2.05510193	-0.50538642
Tete	26-Nov	Trot	3.16	179595.6	1	15:09:00	0	0	10	0.734	-1.480132479	0.338604208
Tete	26-Nov	Trot	2.46	152471.171	5	15:11:20	0	0	10	1.148	-1.480132479	0.338604208
Tete	26-Nov	Trot	2.46	105646.2	6	15:11:30	0	0	10	0.727	-1.480132479	0.338604208
Tete	26-Nov	Trot	2.46	NA	7	15:11:50	0	0	10	0.648	-1.480132479	0.338604208
Tete	26-Nov	Walk	0.94	NA	8	15:12:30	0	0	10	0.828	-1.480132479	0.338604208
Tete	26-Nov	Walk	0.96	57084	9	15:12:50	0	0	10	0.594	-1.480132479	0.338604208
Tete	26-Nov	Walk	0.95	56094.6	10	15:13:00	0	0	10	1.133	-1.480132479	0.338604208
Tete	26-Nov	Walk	0.96	53431.4	11	15:13:20	0	0	10	0.813	-1.480132479	0.338604208
Tete	26-Nov	Walk	1.17	55709.6	12	15:13:40	0	0	10	0.875	-1.480132479	0.338604208
Tete	26-Nov	Walk	1.18	59398.6	13	15:13:50	0	0	10	0.695	-1.480132479	0.338604208
Tete	26-Nov	Walk	1.18	56670.2	14	15:14:00	0	0	10	0.992	-1.480132479	0.338604208
Tete	26-Nov	Walk	1.18	57745.6	15	15:14:20	0	0	10	0.43	-1.480132479	0.338604208
Tete	27-Nov	Trot	2.25	78238.4	3	14:03:50	0	10	0	129.344	-1.480132479	0.338604208
Tete	26-Nov	Trot	2.44	105793.8	3	15:10:50	0	0	10	0.742	-1.480132479	0.338604208
Tete	26-Nov	Trot	2.46	149661.2	4	15:11:00	0	0	10	0.836	-1.480132479	0.338604208
Tete	27-Nov	Walk	0.9	44258.8	8	14:05:30	0	10	0	34.477	-1.480132479	0.338604208
Tete	27-Nov	Walk	0.9	53834.6	9	14:05:40	0	10	0	41.352	-1.480132479	0.338604208
Tete	27-Nov	Walk	0.9	NA	10	14:06:00	0	0	10	6.852	-1.480132479	0.338604208
Tete	27-Nov	Trot	2.25	80803.4	4	14:04:10	0	10	0	91.031	-1.480132479	0.338604208
Tete	27-Nov	Trot	2.25	89497.8	1	14:03:30	0	10	0	90.734	-1.480132479	0.338604208
Tete	27-Nov	Trot	2.25	103017.4	2	14:03:40	0	10	0	92.813	-1.480132479	0.338604208
Tete	27-Nov	Trot	2.25	113778.6	5	14:04:20	0	10	0	109.219	-1.480132479	0.338604208
Tete	27-Nov	Walk	0.9	40500.6	7	14:05:10	0	10	0	26.172	-1.480132479	0.338604208
Toru	26-Nov	Walk	1.4	61680	20	13:40:30	0	10	0	42.344	0.840924232	-2.38815979
Toru	26-Nov	Walk	1.4	62040.6	21	13:40:40	0	10	0	33.859	0.840924232	-2.38815979
Toru	26-Nov	Trot	4.06	117105.4	10	13:37:50	0	0	0.408	105	0.840924232	-2.38815979
Toru	26-Nov	Walk	1.42	64528.4	19	13:40:20	0	10	0	27	0.840924232	-2.38815979
Toru	26-Nov	Trot	4.07	NA	11	13:38:00	0	0	2.929	78.219	0.840924232	-2.38815979
Toru	26-Nov	Trot	4.07	116701.2	12	13:38:10	0	0	0	104.094	0.840924232	-2.38815979
Toru	26-Nov	Walk	1	58156	23	13:41:10	0	0	10	21.398	0.840924232	-2.38815979
Toru	26-Nov	Walk	1	57148.8	22	13:41:10	0	0	10	21.398	0.840924232	-2.38815979
Toru	26-Nov	Trot	3.05	103104.8	15	13:39:00	0	0	0.707	96.75	0.840924232	-2.38815979
Toru	26-Nov	Trot	3.05	104466	16	13:39:20	0	0	0	84.141	0.840924232	-2.38815979
Toru	26-Nov	Trot	3.06	97951.6	17	13:39:30	0.303	2.929	3.232	96.688	0.840924232	-2.38815979
Toru	26-Nov	Walk	1.6	NA	18	13:40:00	0	10	0	43.594	0.840924232	-2.38815979
Toru	26-Nov	Canter	5.35	143737	5	13:36:30	0	0	5.454	128	0.840924232	-2.38815979
Toru	26-Nov	Canter	5.35	135869.8	6	13:36:40	0	0.505	1.919	169.969	0.840924232	-2.38815979
Toru	26-Nov	Canter	5.35	NA	7	13:37:00	0	0	2.828	139.672	0.840924232	-2.38815979
Toru	26-Nov	Canter	5.35	133013.6	8	13:37:10	0	0	0.707	137.063	0.840924232	-2.38815979
Toru	26-Nov	Trot	4.06	113126.2	9	13:37:30	0	0	0	181.672	0.840924232	-2.38815979
Toru	27-Nov	Canter	4.67	NA	1	12:43:30	0.909	9.091	0	114.141	0.840924232	-2.38815979
Toru	27-Nov	Canter	4.67	134647	2	12:43:40	4.796	5.204	0	127.938	0.840924232	-2.38815979
Toru	26-Nov	Trot	4.07	NA	13	13:38:30	0	0	3.636	102.656	0.840924232	-2.38815979
Toru	26-Nov	Trot	3.05	104888.6	14	13:38:50	0	0	0	100.484	0.840924232	-2.38815979
Toru	26-Nov	Canter	5.03	138574.6	1	13:35:30	0	0.707	2.525	123.531	0.840924232	-2.38815979
Toru	26-Nov	Canter	5.07	135083.6	2	13:35:40	0	0	0.202	174.188	0.840924232	-2.38815979
Toru	26-Nov	Canter	5.06	134199.8	3	13:35:50	0	0	5.102	139.5	0.840924232	-2.38815979
Toru	26-Nov	Canter	5.06	129741.4	4	13:36:10	0	0	0.505	159.906	0.840924232	-2.38815979
Toru	27-Nov	Trot	2.71	NA	9	12:45:40	0	10	0	91.984	0.840924232	-2.38815979
Toru	27-Nov	Trot	2.71	142360.4	10	12:45:50	0	10	0	95.719	0.840924232	-2.38815979
Toru	27-Nov	Trot	2.71	NA	11	12:46:10	0.918	9.081	0	86.922	0.840924232	-2.38815979
Toru	27-Nov	Trot	2.71	166369.4	12	12:46:20	0	10	0	71.844	0.840924232	-2.38815979
Toru	27-Nov	Trot	1.83	NA	13	12:46:40	0	10	0	60.859	0.840924232	-2.38815979
Toru	27-Nov	Trot	1.83	107756.2	14	12:47:00	0	10	0	64.047	0.840924232	-2.38815979
Toru	26-Nov	Walk	1	58688	24	13:41:30	0	0	10	21.219	0.840924232	-2.38815979
Toru	27-Nov	Canter	4.67	NA	3	12:44:00	1.818	8.182	0	122.422	0.840924232	-2.38815979
Toru	27-Nov	Canter	4.67	NA	4	12:44:10	2.041	7.959	0	123.781	0.840924232	-2.38815979
Toru	27-Nov	Canter	4.98	180997	5	12:44:30	6.465	3.535	0	125.391	0.840924232	-2.38815979
Toru	27-Nov	Canter	4.98	NA	6	12:44:50	2.222	7.778	0	123.313	0.840924232	-2.38815979
Toru	27-Nov	Canter	4.98	NA	7	12:45:00	6.162	3.838	0	117.734	0.840924232	-2.38815979
Toru	27-Nov	Canter	4.98	154960.2	8	12:45:10	4.388	5.612	0	124.266	0.840924232	-2.38815979
Toru	27-Nov	Walk	0.72	139941.4	22	12:49:20	0	0	10	19.758	0.840924232	-2.38815979
Toru	27-Nov	Walk	0.72	97370.2	23	12:49:40	0	0	10	17.992	0.840924232	-2.38815979
Toru	27-Nov	Walk	0.72	119127.6	24	12:49:50	0	9.697	0.303	21.688	0.840924232	-2.38815979
Toru	4-Apr	Canter	6.05	NA	5	13:43:10	3.431	0.882	1.961	183	0.840924232	-2.38815979
Toru	4-Apr	Canter	6.05	NA	6	13:43:20	3.366	0	1.98	129.531	0.840924232	-2.38815979
Toru	4-Apr	Canter	6.05	NA	7	13:43:30	1.765	0	1.765	170.734	0.840924232	-2.38815979
Toru	4-Apr	Canter	6.05	NA	8	13:43:50	1.961	0.882	6.176	156.234	0.840924232	-2.38815979
Toru	27-Nov	Trot	1.84	108124.2	15	12:47:10	0	10	0	70.531	0.840924232	-2.38815979
Toru	26-Nov	Walk	1	57518.2	25	13:41:50	0	0	10	16.078	0.840924232	-2.38815979
Toru	27-Nov	Walk	1	89148.6	17	12:48:00	0	10	0	29.391	0.840924232	-2.38815979
Toru	27-Nov	Walk	1	101397.2	18	12:48:10	0	10	0	19.578	0.840924232	-2.38815979
Toru	27-Nov	Walk	1	127667.8	19	12:48:20	0	10	0	21.648	0.840924232	-2.38815979
Toru	4-Apr	Canter	4.57	NA	1	13:40:50	10	0	0	146.719	0.840924232	-2.38815979
Toru	4-Apr	Canter	4.57	NA	2	13:41:00	8.614	0	0	139.906	0.840924232	-2.38815979
Toru	4-Apr	Canter	6.1	NA	3	13:41:40	5.445	4.554	0	165.328	0.840924232	-2.38815979
Toru	4-Apr	Canter	6.05	NA	4	13:42:50	5.784	4.216	0	140.594	0.840924232	-2.38815979
Toru	27-Nov	Walk	1	107899.8	20	12:48:40	0	0	10	22.578	0.840924232	-2.38815979
Toru	27-Nov	Trot	1.85	132803	16	12:47:30	0	10	0	35.125	0.840924232	-2.38815979
Toru	27-Nov	Walk	0.72	117740.8	21	12:49:00	0	4.747	5.252	19.789	0.840924232	-2.38815979
